# Supplementary material for: Metabolic Cost of the Activation of Immune Response in the Fish-Eating Myotis (Myotis vivesi): The Effects of Inflammation and the Acute Phase Response
Source: PLoS One. 2016 Oct 28;11(10):e0164938. doi: 10.1371/journal.pone.0164938 (PMC5085018; doi:10.1371/journal.pone.0164938)
Supplement: S1 File — Body mass and resting metabolic rate is presented for individuals before and after the injection of the antigen (PHA or LPS) and its control (PBS). Foot thickness data is presented for bats challenged with PHA. Skin temperature data is presented for bats challenged with LPS. (CSV) [file pone.0164938.s001.csv]

TREATMENT	INJECTION	DAYHOUR	BAT ID	SEX	Body mass (g)	Resting Metabolic Rate [VO2 (ml O2 min-1)]	Foot Thickness (mm)	Tskin (oC)
LPS	PBS	-23	3	M	27.5	0.308069	NA	30.5
LPS	PBS	-23	7	M	27	NA	NA	32.5
LPS	PBS	-23	8	M	28.9	0.844496	NA	30.5
LPS	PBS	-23	9	F	29.7	0.533737	NA	29.5
LPS	PBS	-23	10	F	29.8	1.010186	NA	31.5
LPS	PBS	-23	11	M	24.5	0.906093	NA	29.5
LPS	PBS	-23	12	F	30	NA	NA	31
LPS	PBS	-21	3	M	NA	0.259423	NA	30.5
LPS	PBS	-21	7	M	NA	0.524119	NA	31
LPS	PBS	-21	8	M	NA	1.390471	NA	30.5
LPS	PBS	-21	9	F	NA	0.352389	NA	26
LPS	PBS	-21	10	F	NA	0.617805	NA	30.5
LPS	PBS	-21	11	M	NA	1.570103	NA	32
LPS	PBS	-21	12	F	NA	1.42814	NA	31
LPS	PBS	-19	3	M	NA	0.262845	NA	30.5
LPS	PBS	-19	7	M	NA	0.40919	NA	31
LPS	PBS	-19	8	M	NA	0.692423	NA	30.5
LPS	PBS	-19	9	F	NA	0.216843	NA	26
LPS	PBS	-19	10	F	NA	1.105245	NA	30.5
LPS	PBS	-19	11	M	NA	0.542966	NA	29.5
LPS	PBS	-19	12	F	NA	0.540973	NA	31
LPS	PBS	-17	3	M	NA	0.342896	NA	31.5
LPS	PBS	-17	7	M	NA	0.613377	NA	31
LPS	PBS	-17	8	M	NA	0.165998	NA	30.5
LPS	PBS	-17	9	F	NA	0.270078	NA	30.5
LPS	PBS	-17	10	F	NA	1.352293	NA	32.5
LPS	PBS	-17	11	M	NA	1.610332	NA	33.5
LPS	PBS	-17	12	F	NA	0.15281	NA	31
LPS	PBS	-15	3	M	NA	0.486079	NA	31.5
LPS	PBS	-15	7	M	NA	NA	NA	31
LPS	PBS	-15	8	M	NA	0.981984	NA	30.5
LPS	PBS	-15	9	F	NA	0.285876	NA	30.5
LPS	PBS	-15	10	F	NA	0.562123	NA	32.5
LPS	PBS	-15	11	M	NA	NA	NA	35.5
LPS	PBS	-15	12	F	NA	0.76924	NA	31
LPS	PBS	-13	3	M	25.5	0.294734	NA	30.5
LPS	PBS	-13	7	M	26.1	0.593546	NA	32.5
LPS	PBS	-13	8	M	28.1	NA	NA	30.5
LPS	PBS	-13	9	F	28.7	0.116767	NA	30.5
LPS	PBS	-13	10	F	28.5	0.634575	NA	32.5
LPS	PBS	-13	11	M	23.7	0.124559	NA	34.5
LPS	PBS	-13	12	F	26	NA	NA	31
LPS	PBS	1	3	M	28	0.316123	NA	30.5
LPS	PBS	1	7	M	25.1	0.517121	NA	31
LPS	PBS	1	8	M	29	1.12304	NA	30.5
LPS	PBS	1	9	F	29.1	0.338948	NA	30.5
LPS	PBS	1	10	F	28.8	0.002095	NA	30.5
LPS	PBS	1	11	M	25.5	0.876273	NA	29.5
LPS	PBS	1	12	F	26.2	0.714301	NA	31
LPS	PBS	3	3	M	NA	0.261646	NA	30.5
LPS	PBS	3	7	M	NA	0.330972	NA	26.5
LPS	PBS	3	8	M	NA	1.098251	NA	30.5
LPS	PBS	3	9	F	NA	0.210865	NA	27.5
LPS	PBS	3	10	F	NA	NA	NA	30.5
LPS	PBS	3	11	M	NA	0.476892	NA	29.5
LPS	PBS	3	12	F	NA	0.97808	NA	31
LPS	PBS	5	3	M	NA	0.372767	NA	30.5
LPS	PBS	5	7	M	NA	0.507611	NA	31
LPS	PBS	5	8	M	NA	0.353836	NA	30.5
LPS	PBS	5	9	F	NA	0.315054	NA	30.5
LPS	PBS	5	10	F	NA	0.592925	NA	30.5
LPS	PBS	5	11	M	NA	0.370851	NA	29.5
LPS	PBS	5	12	F	NA	0.641698	NA	31
LPS	PBS	7	3	M	NA	0.340458	NA	30.5
LPS	PBS	7	7	M	NA	0.417055	NA	31
LPS	PBS	7	8	M	NA	0.949671	NA	30.5
LPS	PBS	7	9	F	NA	0.328616	NA	30.5
LPS	PBS	7	10	F	NA	0.370901	NA	30.5
LPS	PBS	7	11	M	NA	0.987324	NA	33.5
LPS	PBS	7	12	F	NA	1.646876	NA	32.5
LPS	PBS	9	3	M	NA	0.374985	NA	30.5
LPS	PBS	9	7	M	NA	0.535719	NA	31
LPS	PBS	9	8	M	NA	1.022057	NA	30.5
LPS	PBS	9	9	F	NA	0.359511	NA	30.5
LPS	PBS	9	10	F	NA	0.680343	NA	33.5
LPS	PBS	9	11	M	NA	0.527872	NA	33.5
LPS	PBS	9	12	F	NA	0.513751	NA	32.5
LPS	PBS	11	3	M	26.7	0.336999	NA	30.5
LPS	PBS	11	7	M	24.7	0.599201	NA	31
LPS	PBS	11	8	M	28	1.337829	NA	30.5
LPS	PBS	11	9	F	27.5	0.308891	NA	30.5
LPS	PBS	11	10	F	25.8	0.348218	NA	33.5
LPS	PBS	11	11	M	24.3	0.326226	NA	33.5
LPS	PBS	11	12	F	24.6	1.549801	NA	32.5
PHA	PBS	-47	10pha	M	25.04	NA	3	NA
PHA	PBS	-47	12pha	F	29.29	NA	3	NA
PHA	PBS	-47	1pha	M	34.49	0.3895597	2.93	NA
PHA	PBS	-47	22pha	F	25.8	0.7868345	2.8	NA
PHA	PBS	-47	2pha	M	29.63	0.83885	3.13	NA
PHA	PBS	-47	3pha	F	21.8	0.2279601	2.9	NA
PHA	PBS	-47	4pha	F	29.63	NA	3	NA
PHA	PBS	-47	5pha	F	31.49	1.221025	3.07	NA
PHA	PBS	-47	8pha	M	22.5	0.307979	2.6	NA
PHA	PBS	-47	9pha	M	23.6	0.2909341	2.9	NA
PHA	PBS	-45	10pha	M	NA	0.587274	NA	NA
PHA	PBS	-45	12pha	F	NA	0.5582993	NA	NA
PHA	PBS	-45	1pha	M	NA	0.3091887	NA	NA
PHA	PBS	-45	22pha	F	NA	0.6832525	NA	NA
PHA	PBS	-45	2pha	M	NA	0.8404517	NA	NA
PHA	PBS	-45	3pha	F	NA	0.1818667	NA	NA
PHA	PBS	-45	4pha	F	NA	0.7276612	NA	NA
PHA	PBS	-45	5pha	F	NA	0.625367	NA	NA
PHA	PBS	-45	8pha	M	NA	0.3539392	NA	NA
PHA	PBS	-45	9pha	M	NA	0.7666517	NA	NA
PHA	PBS	-42	10pha	M	25.04	0.5870377	2.8	NA
PHA	PBS	-42	12pha	F	29.29	0.6185151	3.1	NA
PHA	PBS	-42	1pha	M	33.2	0.9378697	3.2	NA
PHA	PBS	-42	22pha	F	24.7	0.6916926	2.8	NA
PHA	PBS	-42	2pha	M	28.13	0.6388615	2.73	NA
PHA	PBS	-42	3pha	F	21.1	0.2428773	2.9	NA
PHA	PBS	-42	4pha	F	29.63	0.666444	3.21	NA
PHA	PBS	-42	5pha	F	29.37	0.574559	3.23	NA
PHA	PBS	-42	8pha	M	21	0.3570251	2.9	NA
PHA	PBS	-42	9pha	M	21.7	0.624708	2.8	NA
PHA	PBS	-23	10pha	M	24.75	1.184727	2.9	NA
PHA	PBS	-23	12pha	F	29.59	0.5520143	2.9	NA
PHA	PBS	-23	1pha	M	33.94	0.5439981	3.2	NA
PHA	PBS	-23	22pha	F	25.2	0.4143695	2.9	NA
PHA	PBS	-23	2pha	M	26.68	0.3519898	2.97	NA
PHA	PBS	-23	3pha	F	21.3	0.1990742	2.9	NA
PHA	PBS	-23	4pha	F	30.15	0.9981084	2.8	NA
PHA	PBS	-23	5pha	F	29.37	0.6046588	3.13	NA
PHA	PBS	-23	8pha	M	21.4	0.191124	3	NA
PHA	PBS	-23	9pha	M	23.8	0.2554017	2.7	NA
PHA	PBS	-21	10pha	M	NA	0.7820712	NA	NA
PHA	PBS	-21	12pha	F	NA	0.5572255	NA	NA
PHA	PBS	-21	1pha	M	NA	0.4375874	NA	NA
PHA	PBS	-21	22pha	F	NA	0.3267434	NA	NA
PHA	PBS	-21	2pha	M	NA	0.4366121	NA	NA
PHA	PBS	-21	3pha	F	NA	0.1744383	NA	NA
PHA	PBS	-21	4pha	F	NA	0.7303376	NA	NA
PHA	PBS	-21	5pha	F	NA	0.5933223	NA	NA
PHA	PBS	-21	8pha	M	NA	0.1876461	NA	NA
PHA	PBS	-21	9pha	M	NA	0.2439844	NA	NA
PHA	PBS	-18	10pha	M	24.75	0.6097566	3	NA
PHA	PBS	-18	12pha	F	29.59	0.5653552	3.2	NA
PHA	PBS	-18	1pha	M	32.83	0.6031705	3.07	NA
PHA	PBS	-18	22pha	F	24.7	0.5154979	2.9	NA
PHA	PBS	-18	2pha	M	26.2	0.5323209	3.07	NA
PHA	PBS	-18	3pha	F	20.3	0.2137374	3	NA
PHA	PBS	-18	4pha	F	30.15	0.6427403	3	NA
PHA	PBS	-18	5pha	F	29.47	0.5627443	3.17	NA
PHA	PBS	-18	8pha	M	20.3	0.3198024	2.9	NA
PHA	PBS	-18	9pha	M	21.9	0.578265	2.8	NA
PHA	PBS	1	10pha	M	24.69	0.4258931	3.07	NA
PHA	PBS	1	12pha	F	29.96	0.5374731	3.27	NA
PHA	PBS	1	1pha	M	35.25	0.5230987	3.1	NA
PHA	PBS	1	22pha	F	25.3	0.6016203	2.9	NA
PHA	PBS	1	2pha	M	27.71	0.9723319	3.07	NA
PHA	PBS	1	3pha	F	21.3	0.5219153	2.9	NA
PHA	PBS	1	4pha	F	30.33	0.6	3.3	NA
PHA	PBS	1	5pha	F	30.53	0.4913746	3.2	NA
PHA	PBS	1	8pha	M	22.5	0.2671142	2.8	NA
PHA	PBS	1	9pha	M	23.7	0.6752665	3	NA
PHA	PBS	3	10pha	M	NA	0.29195	NA	NA
PHA	PBS	3	12pha	F	NA	0.3959939	NA	NA
PHA	PBS	3	1pha	M	NA	0.5228301	NA	NA
PHA	PBS	3	22pha	F	NA	0.819299	NA	NA
PHA	PBS	3	2pha	M	NA	0.6735525	NA	NA
PHA	PBS	3	3pha	F	NA	0.250701	NA	NA
PHA	PBS	3	4pha	F	NA	0.694805	NA	NA
PHA	PBS	3	5pha	F	NA	0.5449221	NA	NA
PHA	PBS	3	8pha	M	NA	0.1986939	NA	NA
PHA	PBS	3	9pha	M	NA	0.2487469	NA	NA
PHA	PBS	6	10pha	M	24.69	0.6214501	3.47	NA
PHA	PBS	6	12pha	F	29.96	0.6385664	3.17	NA
PHA	PBS	6	1pha	M	33	0.6031705	3	NA
PHA	PBS	6	22pha	F	24.6	0.4727031	3.1	NA
PHA	PBS	6	2pha	M	27.65	0.5323209	3.3	NA
PHA	PBS	6	3pha	F	20.2	0.186922	2.9	NA
PHA	PBS	6	4pha	F	30.33	0.6355883	3.33	NA
PHA	PBS	6	5pha	F	29.19	0.5627443	3.67	NA
PHA	PBS	6	8pha	M	21	0.3013358	3.1	NA
PHA	PBS	6	9pha	M	22.3	0.2559977	3	NA
PHA	PBS	25	10pha	M	24.74	0.6172209	3.17	NA
PHA	PBS	25	12pha	F	31.16	0.6857528	3.07	NA
PHA	PBS	25	1pha	M	33.87	0.422179	3	NA
PHA	PBS	25	22pha	F	27.1	0.4343674	3.1	NA
PHA	PBS	25	2pha	M	27.44	0.4772836	2.7	NA
PHA	PBS	25	3pha	F	21.4	0.7267072	2.8	NA
PHA	PBS	25	4pha	F	32.13	1.062513	3.1	NA
PHA	PBS	25	5pha	F	31.25	0.5737169	3.1	NA
PHA	PBS	25	8pha	M	23.1	0.2397565	3.3	NA
PHA	PBS	25	9pha	M	23.5	0.4281312	3.2	NA
PHA	PBS	27	10pha	M	NA	0.4564869	NA	NA
PHA	PBS	27	12pha	F	NA	0.5086272	NA	NA
PHA	PBS	27	1pha	M	NA	0.4566154	NA	NA
PHA	PBS	27	22pha	F	NA	0.5352196	NA	NA
PHA	PBS	27	2pha	M	NA	0.5018023	NA	NA
PHA	PBS	27	3pha	F	NA	0.2191808	NA	NA
PHA	PBS	27	4pha	F	NA	0.7453889	NA	NA
PHA	PBS	27	5pha	F	NA	0.4582312	NA	NA
PHA	PBS	27	8pha	M	NA	0.1965247	NA	NA
PHA	PBS	27	9pha	M	NA	0.3901784	NA	NA
PHA	PBS	30	10pha	M	24.74	0.3996259	3.33	NA
PHA	PBS	30	12pha	F	31.16	0.4728611	3.27	NA
PHA	PBS	30	1pha	M	33.08	0.4007826	3.1	NA
PHA	PBS	30	22pha	F	26.1	0.687616	2.9	NA
PHA	PBS	30	2pha	M	26.85	0.4631853	3.3	NA
PHA	PBS	30	3pha	F	20.4	0.2165201	2.9	NA
PHA	PBS	30	4pha	F	32.13	0.5680419	3.57	NA
PHA	PBS	30	5pha	F	29.9	0.4121399	3.2	NA
PHA	PBS	30	8pha	M	23.9	0.2306375	3.1	NA
PHA	PBS	30	9pha	M	22.5	0.4837534	2.9	NA
PHA	PBS	49	10pha	M	27.54	0.8630018	3.1	NA
PHA	PBS	49	12pha	F	30.64	0.5060682	3.07	NA
PHA	PBS	49	1pha	M	35.5	0.3843004	3.1	NA
PHA	PBS	49	22pha	F	27.2	0.7823019	3	NA
PHA	PBS	49	2pha	M	28.47	0.6792833	2.9	NA
PHA	PBS	49	3pha	F	21.9	0.203698	2.8	NA
PHA	PBS	49	4pha	F	32.73	0.7354642	2.97	NA
PHA	PBS	49	5pha	F	28.42	0.3343067	3.1	NA
PHA	PBS	49	8pha	M	23.7	0.381838	3.3	NA
PHA	PBS	49	9pha	M	23.6	0.282462	3.1	NA
PHA	PBS	51	10pha	M	NA	0.6148869	NA	NA
PHA	PBS	51	12pha	F	NA	0.5104879	NA	NA
PHA	PBS	51	1pha	M	NA	0.3260868	NA	NA
PHA	PBS	51	22pha	F	NA	0.7768788	NA	NA
PHA	PBS	51	2pha	M	NA	0.5315751	NA	NA
PHA	PBS	51	3pha	F	NA	NA	NA	NA
PHA	PBS	51	4pha	F	NA	0.6774095	NA	NA
PHA	PBS	51	5pha	F	NA	0.351855	NA	NA
PHA	PBS	51	8pha	M	NA	0.150244	NA	NA
PHA	PBS	51	9pha	M	NA	0.265663	NA	NA
PHA	PBS	54	10pha	M	25.86	0.3442009	3.23	NA
PHA	PBS	54	12pha	F	30.24	0.4588218	3.4	NA
PHA	PBS	54	1pha	M	33.85	0.3419444	3.2	NA
PHA	PBS	54	22pha	F	26.2	0.7459838	3	NA
PHA	PBS	54	2pha	M	27.19	0.4104798	3.3	NA
PHA	PBS	54	3pha	F	21.4	0.2485225	3	NA
PHA	PBS	54	4pha	F	31.77	0.4643775	3.3	NA
PHA	PBS	54	5pha	F	27.92	0.2866477	3.2	NA
PHA	PBS	54	8pha	M	23.1	0.7063982	3.2	NA
PHA	PBS	54	9pha	M	22.1	0.5550671	3	NA
LPS	LPS	-23	3	M	28.1	2.007896	NA	30.5
LPS	LPS	-23	7	M	29.6	0.326755	NA	26.5
LPS	LPS	-23	8	M	28.6	0.405637	NA	30.5
LPS	LPS	-23	9	F	29.3	1.189373	NA	30.5
LPS	LPS	-23	10	F	31.6	0.585937	NA	30.5
LPS	LPS	-23	11	M	29.7	0.465943	NA	33.5
LPS	LPS	-23	12	F	26.2	0.658349	NA	29.5
LPS	LPS	-21	3	M	NA	1.30774	NA	30.5
LPS	LPS	-21	7	M	NA	0.211079	NA	26.5
LPS	LPS	-21	8	M	NA	0.242508	NA	29
LPS	LPS	-21	9	F	NA	1.904158	NA	30.5
LPS	LPS	-21	10	F	NA	0.404042	NA	30.5
LPS	LPS	-21	11	M	NA	0.451129	NA	33.5
LPS	LPS	-21	12	F	NA	0.390015	NA	31
LPS	LPS	-19	3	M	NA	0.645921	NA	30.5
LPS	LPS	-19	7	M	NA	0.190557	NA	26.5
LPS	LPS	-19	8	M	NA	0.261741	NA	30.5
LPS	LPS	-19	9	F	NA	1.193653	NA	30.5
LPS	LPS	-19	10	F	NA	0.370373	NA	30.5
LPS	LPS	-19	11	M	NA	0.385843	NA	33.5
LPS	LPS	-19	12	F	NA	0.483762	NA	31
LPS	LPS	-17	3	M	NA	1.477697	NA	30.5
LPS	LPS	-17	7	M	NA	0.269377	NA	26.5
LPS	LPS	-17	8	M	NA	0.373837	NA	30.5
LPS	LPS	-17	9	F	NA	0.833244	NA	30.5
LPS	LPS	-17	10	F	NA	NA	NA	30.5
LPS	LPS	-17	11	M	NA	NA	NA	33.5
LPS	LPS	-17	12	F	NA	0.489353	NA	31
LPS	LPS	-15	3	M	NA	1.062186	NA	30.5
LPS	LPS	-15	7	M	NA	0.318915	NA	31
LPS	LPS	-15	8	M	NA	0.521445	NA	31.5
LPS	LPS	-15	9	F	NA	0.513461	NA	33
LPS	LPS	-15	10	F	NA	NA	NA	30.5
LPS	LPS	-15	11	M	NA	NA	NA	33.5
LPS	LPS	-15	12	F	NA	0.486246	NA	31
LPS	LPS	-13	3	M	27.4	NA	NA	30.5
LPS	LPS	-13	7	M	28.7	0.292193	NA	31
LPS	LPS	-13	8	M	27.5	0.367908	NA	30.5
LPS	LPS	-13	9	F	28.3	0.629861	NA	34
LPS	LPS	-13	10	F	30.3	NA	NA	30.5
LPS	LPS	-13	11	M	29	NA	NA	33.5
LPS	LPS	-13	12	F	23.5	0.3514	NA	31
LPS	LPS	1	3	M	28	2.239445	NA	34
LPS	LPS	1	7	M	29.4	0.350989	NA	26.5
LPS	LPS	1	8	M	29.4	1.401166	NA	33
LPS	LPS	1	9	F	29.4	1.92516	NA	34.5
LPS	LPS	1	10	F	32	NA	NA	31.5
LPS	LPS	1	11	M	29.8	NA	NA	33.5
LPS	LPS	1	12	F	26.8	1.36657	NA	31
LPS	LPS	3	3	M	NA	1.717719	NA	34
LPS	LPS	3	7	M	NA	1.364833	NA	31
LPS	LPS	3	8	M	NA	1.037741	NA	30.5
LPS	LPS	3	9	F	NA	1.494167	NA	34.5
LPS	LPS	3	10	F	NA	1.067499	NA	33.5
LPS	LPS	3	11	M	NA	1.072309	NA	34.5
LPS	LPS	3	12	F	NA	1.189993	NA	33.5
LPS	LPS	5	3	M	NA	1.925449	NA	34
LPS	LPS	5	7	M	NA	1.005949	NA	31
LPS	LPS	5	8	M	NA	1.162451	NA	30.5
LPS	LPS	5	9	F	NA	1.002113	NA	36.5
LPS	LPS	5	10	F	NA	1.516368	NA	33.5
LPS	LPS	5	11	M	NA	1.160432	NA	33.5
LPS	LPS	5	12	F	NA	1.024662	NA	35
LPS	LPS	7	3	M	NA	0.550982	NA	33
LPS	LPS	7	7	M	NA	0.880899	NA	31
LPS	LPS	7	8	M	NA	0.958809	NA	34
LPS	LPS	7	9	F	NA	0.875245	NA	35.5
LPS	LPS	7	10	F	NA	0.248234	NA	33.5
LPS	LPS	7	11	M	NA	0.647358	NA	35.5
LPS	LPS	7	12	F	NA	0.901568	NA	35
LPS	LPS	9	3	M	NA	0.992014	NA	33
LPS	LPS	9	7	M	NA	0.914486	NA	31
LPS	LPS	9	8	M	NA	0.767899	NA	33
LPS	LPS	9	9	F	NA	1.013583	NA	36.5
LPS	LPS	9	10	F	NA	NA	NA	33.5
LPS	LPS	9	11	M	NA	0.626294	NA	35.5
LPS	LPS	9	12	F	NA	0.787154	NA	35
LPS	LPS	11	3	M	25.9	0.142776	NA	33
LPS	LPS	11	7	M	26.7	0.789256	NA	31
LPS	LPS	11	8	M	26.5	0.905837	NA	30.5
LPS	LPS	11	9	F	28	1.343484	NA	36.5
LPS	LPS	11	10	F	29.6	1.01562	NA	36
LPS	LPS	11	11	M	27.6	0.99734	NA	33.5
LPS	LPS	11	12	F	24.3	0.883013	NA	33.5
PHA	PHA	-47	10pha	M	23.26	0.3060601	3.03	NA
PHA	PHA	-47	12pha	F	30.2	0.5882654	3	NA
PHA	PHA	-47	1pha	M	30.28	NA	3.1	NA
PHA	PHA	-47	22pha	F	21.8	0.5399063	2.9	NA
PHA	PHA	-47	2pha	M	25.99	NA	3.1	NA
PHA	PHA	-47	3pha	F	27.54	NA	3	NA
PHA	PHA	-47	4pha	F	18.8	0.5824773	2.7	NA
PHA	PHA	-47	5pha	F	31.35	0.6540887	3.03	NA
PHA	PHA	-47	8pha	M	24	0.37751	3	NA
PHA	PHA	-47	9pha	M	23.4	0.2891818	3.1	NA
PHA	PHA	-45	10pha	M	NA	0.3706492	NA	NA
PHA	PHA	-45	12pha	F	NA	0.5442524	NA	NA
PHA	PHA	-45	1pha	M	NA	0.6658707	NA	NA
PHA	PHA	-45	22pha	F	NA	0.8634791	NA	NA
PHA	PHA	-45	2pha	M	NA	0.5164253	NA	NA
PHA	PHA	-45	3pha	F	NA	0.5786318	NA	NA
PHA	PHA	-45	4pha	F	NA	0.6162478	NA	NA
PHA	PHA	-45	5pha	F	NA	1.149691	NA	NA
PHA	PHA	-45	8pha	M	NA	0.3693514	NA	NA
PHA	PHA	-45	9pha	M	NA	0.2332827	NA	NA
PHA	PHA	-42	10pha	M	22.61	0.478411	3.27	NA
PHA	PHA	-42	12pha	F	29.36	0.579231	3.07	NA
PHA	PHA	-42	1pha	M	30.28	0.5593429	3	NA
PHA	PHA	-42	22pha	F	21.8	0.3041501	2.9	NA
PHA	PHA	-42	2pha	M	25.99	0.5134217	3	NA
PHA	PHA	-42	3pha	F	19.4	0.5424526	2.7	NA
PHA	PHA	-42	4pha	F	30.49	0.534847	3.17	NA
PHA	PHA	-42	5pha	F	27.54	0.6154964	3.3	NA
PHA	PHA	-42	8pha	M	22.8	0.34546	2.8	NA
PHA	PHA	-42	9pha	M	22.6	0.6074479	2.8	NA
PHA	PHA	-23	10pha	M	22.54	0.3127245	3.07	NA
PHA	PHA	-23	12pha	F	29.34	0.5545369	2.87	NA
PHA	PHA	-23	1pha	M	30.37	0.6986155	2.9	NA
PHA	PHA	-23	22pha	F	21.1	0.2609481	2.9	NA
PHA	PHA	-23	2pha	M	25.96	0.6310179	3	NA
PHA	PHA	-23	3pha	F	18	0.5764824	2.6	NA
PHA	PHA	-23	4pha	F	31	0.615548	3.17	NA
PHA	PHA	-23	5pha	F	27.03	0.3768055	3.1	NA
PHA	PHA	-23	8pha	M	24.2	0.318286	2.9	NA
PHA	PHA	-23	9pha	M	23.8	0.3185713	2.9	NA
PHA	PHA	-21	10pha	M	NA	0.3684224	NA	NA
PHA	PHA	-21	12pha	F	NA	0.7121313	NA	NA
PHA	PHA	-21	1pha	M	NA	0.5315039	NA	NA
PHA	PHA	-21	22pha	F	NA	0.1464116	NA	NA
PHA	PHA	-21	2pha	M	NA	0.5408912	NA	NA
PHA	PHA	-21	3pha	F	NA	0.5472945	NA	NA
PHA	PHA	-21	4pha	F	NA	0.5005293	NA	NA
PHA	PHA	-21	5pha	F	NA	0.4963993	NA	NA
PHA	PHA	-21	8pha	M	NA	0.5536564	NA	NA
PHA	PHA	-21	9pha	M	NA	0.7931136	NA	NA
PHA	PHA	-18	10pha	M	22.15	0.4793589	2.97	NA
PHA	PHA	-18	12pha	F	29.49	0.6541384	3.2	NA
PHA	PHA	-18	1pha	M	30.37	0.6596887	2.8	NA
PHA	PHA	-18	22pha	F	20.9	0.2135624	2.8	NA
PHA	PHA	-18	2pha	M	25.96	0.6536851	3.1	NA
PHA	PHA	-18	3pha	F	16.6	0.5349452	2.8	NA
PHA	PHA	-18	4pha	F	30.36	1.036852	3.17	NA
PHA	PHA	-18	5pha	F	27.03	0.5460275	3.1	NA
PHA	PHA	-18	8pha	M	22.5	0.3674214	2.9	NA
PHA	PHA	-18	9pha	M	22.9	0.4822472	2.8	NA
PHA	PHA	1	10pha	M	23.85	1.01192	2.97	NA
PHA	PHA	1	12pha	F	29.94	0.5027466	3	NA
PHA	PHA	1	1pha	M	31.66	0.3531339	3.17	NA
PHA	PHA	1	22pha	F	21.1	0.3663375	2.8	NA
PHA	PHA	1	2pha	M	26.52	0.6603954	3.3	NA
PHA	PHA	1	3pha	F	18	0.4162229	2.8	NA
PHA	PHA	1	4pha	F	31.44	0.7372317	3.17	NA
PHA	PHA	1	5pha	F	26.84	0.2632492	3.07	NA
PHA	PHA	1	8pha	M	23.6	0.3890946	2.8	NA
PHA	PHA	1	9pha	M	23.7	0.4754212	2.8	NA
PHA	PHA	3	10pha	M	NA	0.582267	NA	NA
PHA	PHA	3	12pha	F	NA	0.9304159	NA	NA
PHA	PHA	3	1pha	M	NA	0.3557759	NA	NA
PHA	PHA	3	22pha	F	NA	0.1656621	NA	NA
PHA	PHA	3	2pha	M	NA	0.715244	NA	NA
PHA	PHA	3	3pha	F	NA	0.2319858	NA	NA
PHA	PHA	3	4pha	F	NA	1.145803	NA	NA
PHA	PHA	3	5pha	F	NA	0.1744317	NA	NA
PHA	PHA	3	8pha	M	NA	0.4793278	NA	NA
PHA	PHA	3	9pha	M	NA	0.7073506	NA	NA
PHA	PHA	6	10pha	M	22.35	0.4793589	4.13	NA
PHA	PHA	6	12pha	F	28.13	0.6541384	4.17	NA
PHA	PHA	6	1pha	M	31.66	0.7527236	5.63	NA
PHA	PHA	6	22pha	F	19.6	0.0334695	4.4	NA
PHA	PHA	6	2pha	M	26.52	0.6972628	5.47	NA
PHA	PHA	6	3pha	F	16.8	0.7	2.9	NA
PHA	PHA	6	4pha	F	28.53	1.036852	5.23	NA
PHA	PHA	6	5pha	F	26.84	0.6150683	4.63	NA
PHA	PHA	6	8pha	M	22.8	0.73	4.7	NA
PHA	PHA	6	9pha	M	23	0.75	5.1	NA
PHA	PHA	25	10pha	M	22.72	0.3384544	4.2	NA
PHA	PHA	25	12pha	F	29.79	0.4767647	4.1	NA
PHA	PHA	25	1pha	M	31.09	0.9490102	5	NA
PHA	PHA	25	22pha	F	23.1	6.96E-01	3.8	NA
PHA	PHA	25	2pha	M	28.01	0.5212765	3.73	NA
PHA	PHA	25	3pha	F	20.7	0.4725026	2.7	NA
PHA	PHA	25	4pha	F	31.8	0.5333406	4.1	NA
PHA	PHA	25	5pha	F	27.35	0.7480595	4.67	NA
PHA	PHA	25	8pha	M	23.4	0.2755049	4.3	NA
PHA	PHA	25	9pha	M	22.9	0.2395731	3.4	NA
PHA	PHA	27	10pha	M	NA	0.3330945	NA	NA
PHA	PHA	27	12pha	F	NA	0.4364811	NA	NA
PHA	PHA	27	1pha	M	NA	0.7061935	NA	NA
PHA	PHA	27	22pha	F	NA	7.02E-01	NA	NA
PHA	PHA	27	2pha	M	NA	0.4608582	NA	NA
PHA	PHA	27	3pha	F	NA	0.3537819	NA	NA
PHA	PHA	27	4pha	F	NA	0.5885018	NA	NA
PHA	PHA	27	5pha	F	NA	0.6320242	NA	NA
PHA	PHA	27	8pha	M	NA	0.2922255	NA	NA
PHA	PHA	27	9pha	M	NA	0.2912616	NA	NA
PHA	PHA	30	10pha	M	22.26	0.2833608	3.9	NA
PHA	PHA	30	12pha	F	29	0.3605368	4.1	NA
PHA	PHA	30	1pha	M	31.09	0.4207	4.6	NA
PHA	PHA	30	22pha	F	22.1	0.7448886	3.9	NA
PHA	PHA	30	2pha	M	28.01	0.4076735	3.67	NA
PHA	PHA	30	3pha	F	18.8	0.3164663	2.6	NA
PHA	PHA	30	4pha	F	31.14	0.5088471	4.5	NA
PHA	PHA	30	5pha	F	27.35	0.373846	4.53	NA
PHA	PHA	30	8pha	M	22.2	0.351442	4	NA
PHA	PHA	30	9pha	M	21.8	0.3407582	3.5	NA
PHA	PHA	49	10pha	M	24.78	0.8596759	3.5	NA
PHA	PHA	49	12pha	F	30.85	0.4943055	3.8	NA
PHA	PHA	49	1pha	M	34.01	0.4154806	3.73	NA
PHA	PHA	49	22pha	F	23.2	0.912878	3.7	NA
PHA	PHA	49	2pha	M	25.78	0.3799565	3.2	NA
PHA	PHA	49	3pha	F	20.8	1.360919	2.8	NA
PHA	PHA	49	4pha	F	29.41	0.4627481	3.5	NA
PHA	PHA	49	5pha	F	29.83	0.4238789	3.6	NA
PHA	PHA	49	8pha	M	23.3	2.27E-01	3.6	NA
PHA	PHA	49	9pha	M	23.1	0.2089313	3.2	NA
PHA	PHA	51	10pha	M	NA	0.4877479	NA	NA
PHA	PHA	51	12pha	F	NA	0.4993513	NA	NA
PHA	PHA	51	1pha	M	NA	0.3867749	NA	NA
PHA	PHA	51	22pha	F	NA	0.706262	NA	NA
PHA	PHA	51	2pha	M	NA	0.3223975	NA	NA
PHA	PHA	51	3pha	F	NA	0.4721269	NA	NA
PHA	PHA	51	4pha	F	NA	0.3211178	NA	NA
PHA	PHA	51	5pha	F	NA	0.3771788	NA	NA
PHA	PHA	51	8pha	M	NA	3.36E-01	NA	NA
PHA	PHA	51	9pha	M	NA	0.2501078	NA	NA
PHA	PHA	54	10pha	M	22.87	0.297242	3.8	NA
PHA	PHA	54	12pha	F	29.75	0.3306168	4	NA
PHA	PHA	54	1pha	M	32.53	0.4917996	3.87	NA
PHA	PHA	54	22pha	F	22.6	0.2456467	3.6	NA
PHA	PHA	54	2pha	M	25.45	0.4197577	3.37	NA
PHA	PHA	54	3pha	F	19.6	0.3300045	2.9	NA
PHA	PHA	54	4pha	F	29.02	0.3867136	3.8	NA
PHA	PHA	54	5pha	F	28.63	0.4254458	3.6	NA
PHA	PHA	54	8pha	M	22.9	0.400111	3.5	NA
PHA	PHA	54	9pha	M	22.2	0.7222849	3.4	NA
